# Supplementary material for: Multiplexed single-cell transcriptional response profiling to define cancer vulnerabilities and therapeutic mechanism of action
Source: Nat Commun. 2020 Aug 27;11:4296. doi: 10.1038/s41467-020-17440-w (PMC7453022; doi:10.1038/s41467-020-17440-w)
Supplement: Supplementary file 4 — Supplementary Dataset 1 [file 41467_2020_17440_MOESM4_ESM.xlsx]

## Sheet: Supplementary Data 1
CCLE Name	DepMap ID	experiments
22RV1_PROSTATE	ACH-000956	3, out_of_pool
42MGBA_CENTRAL_NERVOUS_SYSTEM	ACH-000323	2, 3, out_of_pool
769P_KIDNEY	ACH-000411	3, out_of_pool
786O_KIDNEY	ACH-000649	3, 10, out_of_pool
8505C_THYROID	ACH-001307	3, 10, out_of_pool
A2780_OVARY	ACH-000657	2, 3, out_of_pool
A375_SKIN	ACH-000219	2, 3, out_of_pool
ACCMESO1_PLEURA	ACH-000086	2, 3, out_of_pool
AGS_STOMACH	ACH-000880	2, 3, out_of_pool
BEN_LUNG	ACH-000603	3, out_of_pool
CAL120_BREAST	ACH-000212	3, out_of_pool
CAL62_THYROID	ACH-000174	2, 3, out_of_pool
CAOV3_OVARY	ACH-000713	1, 3, 5, 10, out_of_pool
CJM_SKIN	ACH-000458	3, out_of_pool
COLO668_LUNG	ACH-000803	3, out_of_pool
COLO680N_OESOPHAGUS	ACH-000717	1, 3, 5, 10, out_of_pool
COV434_OVARY	ACH-000123	1, 3, 5, 10, out_of_pool
DMS273_LUNG	ACH-000749	2, 3, out_of_pool
DV90_LUNG	ACH-000925	3, 10, out_of_pool
EFM192A_BREAST	ACH-000117	3, out_of_pool
G401_SOFT_TISSUE	ACH-000096	3, out_of_pool
GCIY_STOMACH	ACH-000047	3, out_of_pool
GP2D_LARGE_INTESTINE	ACH-000982	3, out_of_pool
HCC1143_BREAST	ACH-000374	3, 10, out_of_pool
HCC1195_LUNG	ACH-000868	3, out_of_pool
HCC1419_BREAST	ACH-000277	3, out_of_pool
HEC1B_ENDOMETRIUM	ACH-000941	3, out_of_pool
HEP3B217_LIVER	ACH-000625	3, out_of_pool
HS766T_PANCREAS	ACH-000178	3, out_of_pool
HS852T_SKIN	ACH-000274	3, out_of_pool
HUCCT1_BILIARY_TRACT	ACH-000976	3, out_of_pool
IGR1_SKIN	ACH-000882	2, 3, out_of_pool
IGROV1_OVARY	ACH-000966	3, 10, out_of_pool
ISTMES1_PLEURA	ACH-000569	3, out_of_pool
J82_URINARY_TRACT	ACH-000396	3, out_of_pool
JHH5_LIVER	ACH-000734	3, out_of_pool
JHOM1_OVARY	ACH-000237	3, out_of_pool
KNS42_CENTRAL_NERVOUS_SYSTEM	ACH-000622	3, out_of_pool
KNS60_CENTRAL_NERVOUS_SYSTEM	ACH-000445	3, out_of_pool
KNS81_CENTRAL_NERVOUS_SYSTEM	ACH-000479	3, out_of_pool
KYSE270_OESOPHAGUS	ACH-000873	3, out_of_pool
LI7_LIVER	ACH-000471	2, 3, out_of_pool
LK2_LUNG	ACH-000769	3, out_of_pool
LMSU_STOMACH	ACH-000255	3, out_of_pool
LN229_CENTRAL_NERVOUS_SYSTEM	ACH-000595	3, out_of_pool
LNCAPCLONEFGC_PROSTATE	ACH-000977	1, 3, 5, 10, out_of_pool
LOVO_LARGE_INTESTINE	ACH-000950	3, 10, out_of_pool
LUDLU1_LUNG	ACH-000390	3, out_of_pool
MALME3M_SKIN	ACH-000477	3, out_of_pool
MDAMB435S_SKIN	ACH-000884	3, 10, out_of_pool
MDAMB468_BREAST	ACH-000849	3, out_of_pool
MIAPACA2_PANCREAS	ACH-000601	2, 3, out_of_pool
MSTO211H_PLEURA	ACH-000335	3, out_of_pool
NCIH1048_LUNG	ACH-000866	3, out_of_pool
NCIH1299_LUNG	ACH-000510	2, 3, out_of_pool
NCIH1355_LUNG	ACH-000666	3, 10, out_of_pool
NCIH1573_LUNG	ACH-000916	3, out_of_pool
NCIH1581_LUNG	ACH-000015	3, out_of_pool
NCIH1650_LUNG	ACH-000035	3, 10, out_of_pool
NCIH1693_LUNG	ACH-000021	3, out_of_pool
NCIH1793_LUNG	ACH-000888	3, 10, out_of_pool
NCIH1915_LUNG	ACH-000434	3, out_of_pool
NCIH2126_LUNG	ACH-000785	3, out_of_pool
NCIH23_LUNG	ACH-000900	3, out_of_pool
NCIH2347_LUNG	ACH-000875	1, 3, 5, 10, out_of_pool
NCIH2444_LUNG	ACH-000186	3, out_of_pool
NCIH322_LUNG	ACH-000837	3, 10, out_of_pool
NCIH522_LUNG	ACH-000343	3, out_of_pool
NCIH838_LUNG	ACH-000416	3, out_of_pool
NCIH841_LUNG	ACH-000292	3, out_of_pool
NUGC3_STOMACH	ACH-000911	3, out_of_pool
OAW42_OVARY	ACH-000704	2, 3, out_of_pool
OSRC2_KIDNEY	ACH-000159	3, out_of_pool
PANC0403_PANCREAS	ACH-000235	3, out_of_pool
PATU8988S_PANCREAS	ACH-000022	3, out_of_pool
PC3_PROSTATE	ACH-000090	3, out_of_pool
QGP1_PANCREAS	ACH-000347	3, out_of_pool
RCC10RGB_KIDNEY	ACH-000189	1, 3, 5, 10, out_of_pool
RH30_SOFT_TISSUE	ACH-000833	3, out_of_pool
SKMEL24_SKIN	ACH-000822	3, out_of_pool
SKUT1_SOFT_TISSUE	ACH-000939	3, out_of_pool
SNB75_CENTRAL_NERVOUS_SYSTEM	ACH-000504	3, 10, out_of_pool
SNU1041_UPPER_AERODIGESTIVE_TRACT	ACH-000618	3, out_of_pool
SNU1105_CENTRAL_NERVOUS_SYSTEM	ACH-000368	3, 10, out_of_pool
SNU1214_UPPER_AERODIGESTIVE_TRACT	ACH-000715	3, out_of_pool
SNU245_BILIARY_TRACT	ACH-000268	3, out_of_pool
SNU410_PANCREAS	ACH-000517	3, 10, out_of_pool
SNU61_LARGE_INTESTINE	ACH-000532	3, out_of_pool
SNU685_ENDOMETRIUM	ACH-000407	3, out_of_pool
SW48_LARGE_INTESTINE	ACH-000958	3, 10, out_of_pool
SW480_LARGE_INTESTINE	ACH-000842	3, out_of_pool
SW579_THYROID	ACH-000163	3, out_of_pool
SW900_LUNG	ACH-000669	3, out_of_pool
TE11_OESOPHAGUS	ACH-000488	3, out_of_pool
TE14_OESOPHAGUS	ACH-000726	3, out_of_pool
TE6_OESOPHAGUS	ACH-000605	3, out_of_pool
TEN_ENDOMETRIUM	ACH-000397	1, 3, 5, 10, out_of_pool
TUHR4TKB_KIDNEY	ACH-000495	3, out_of_pool
UACC257_SKIN	ACH-000579	3, out_of_pool
A2058_SKIN	ACH-000788	2, out_of_pool
BFTC909_KIDNEY	ACH-000792	2, out_of_pool
DAOY_CENTRAL_NERVOUS_SYSTEM	ACH-000211	2, out_of_pool
EFO27_OVARY	ACH-000936	2, out_of_pool
FTC133_THYROID	ACH-000903	2, out_of_pool
HMC18_BREAST	ACH-000721	2, out_of_pool
HT1080_SOFT_TISSUE	ACH-000054	2, out_of_pool
IGR37_SKIN	ACH-000650	2, out_of_pool
JHH6_LIVER	ACH-000217	2, out_of_pool
JHOC5_OVARY	ACH-000324	2, out_of_pool
NCIH460_LUNG	ACH-000463	2, out_of_pool
OVK18_OVARY	ACH-000947	2, out_of_pool
PANC1_PANCREAS	ACH-000164	2, out_of_pool
SBC5_LUNG	ACH-000670	2, out_of_pool
SJSA1_BONE	ACH-000748	2, out_of_pool
SNU1076_UPPER_AERODIGESTIVE_TRACT	ACH-000549	2, out_of_pool
SNU1077_ENDOMETRIUM	ACH-000302	2, out_of_pool
TOV112D_OVARY	ACH-000048	2, out_of_pool
VMCUB1_URINARY_TRACT	ACH-000545	2, out_of_pool
YD38_UPPER_AERODIGESTIVE_TRACT	ACH-000762	2, out_of_pool
CALU6_LUNG	ACH-000264	out_of_pool
DANG_PANCREAS	ACH-000243	out_of_pool
GOS3_CENTRAL_NERVOUS_SYSTEM	ACH-000027	out_of_pool
HS939T_SKIN	ACH-000814	out_of_pool
HUH6_LIVER	ACH-000671	out_of_pool
JHOS2_OVARY	ACH-000132	out_of_pool
MFE280_ENDOMETRIUM	ACH-000192	out_of_pool
OVSAHO_OVARY	ACH-000409	out_of_pool
OVTOKO_OVARY	ACH-000663	out_of_pool
PK59_PANCREAS	ACH-000205	out_of_pool
RVH421_SKIN	ACH-000614	out_of_pool
SKMEL30_SKIN	ACH-000810	out_of_pool
SNU738_CENTRAL_NERVOUS_SYSTEM	ACH-000807	out_of_pool
SNUC4_LARGE_INTESTINE	ACH-000959	out_of_pool
T47D_BREAST	ACH-000147	out_of_pool
TCCSUP_URINARY_TRACT	ACH-000720	out_of_pool
TE1_OESOPHAGUS	ACH-000647	out_of_pool
TOV21G_OVARY	ACH-000885	out_of_pool
VMRCRCZ_KIDNEY	ACH-000171	out_of_pool
CL34_LARGE_INTESTINE	ACH-000895	out_of_pool
COLO792_SKIN	ACH-000968	out_of_pool
HEC59_ENDOMETRIUM	ACH-000994	out_of_pool
HS729_SOFT_TISSUE	ACH-000133	out_of_pool
KMRC3_KIDNEY	ACH-000313	out_of_pool
KYSE520_OESOPHAGUS	ACH-000637	out_of_pool
MKN7_STOMACH	ACH-000678	out_of_pool
NCIH1568_LUNG	ACH-000869	out_of_pool
NCIH1792_LUNG	ACH-000496	out_of_pool
NCIH1944_LUNG	ACH-000414	out_of_pool
NCIH2087_LUNG	ACH-000841	out_of_pool
NCIH358_LUNG	ACH-000860	out_of_pool
NCIH727_LUNG	ACH-000775	out_of_pool
PANC0203_PANCREAS	ACH-000042	out_of_pool
PK45H_PANCREAS	ACH-000468	out_of_pool
RD_SOFT_TISSUE	ACH-000169	out_of_pool
SNU423_LIVER	ACH-000493	out_of_pool
SW1990_PANCREAS	ACH-000155	out_of_pool
ZR751_BREAST	ACH-000097	out_of_pool
A204_SOFT_TISSUE	ACH-000201	out_of_pool
ABC1_LUNG	ACH-000528	out_of_pool
CAMA1_BREAST	ACH-000783	out_of_pool
EBC1_LUNG	ACH-000563	out_of_pool
HCC56_LARGE_INTESTINE	ACH-000467	out_of_pool
HEC151_ENDOMETRIUM	ACH-000972	out_of_pool
HOS_BONE	ACH-000613	out_of_pool
HT55_LARGE_INTESTINE	ACH-000926	out_of_pool
LS180_LARGE_INTESTINE	ACH-000957	out_of_pool
MDAMB436_BREAST	ACH-000573	out_of_pool
MKN45_STOMACH	ACH-000356	out_of_pool
NCIH1373_LUNG	ACH-000845	out_of_pool
NCIH1435_LUNG	ACH-000852	out_of_pool
NCIH292_LUNG	ACH-001075	out_of_pool
OUMS23_LARGE_INTESTINE	ACH-000296	out_of_pool
RERFLCAI_LUNG	ACH-000261	out_of_pool
RT4_URINARY_TRACT	ACH-000242	out_of_pool
SIMA_AUTONOMIC_GANGLIA	ACH-000099	out_of_pool
SKES1_BONE	ACH-000087	out_of_pool
SKMES1_LUNG	ACH-000665	out_of_pool
SNU1196_BILIARY_TRACT	ACH-000461	out_of_pool
SNU449_LIVER	ACH-000420	out_of_pool
TE9_OESOPHAGUS	ACH-000694	out_of_pool
2313287_STOMACH	ACH-000948	out_of_pool
BCPAP_THYROID	ACH-000456	out_of_pool
BHY_UPPER_AERODIGESTIVE_TRACT	ACH-000548	out_of_pool
BICR56_UPPER_AERODIGESTIVE_TRACT	ACH-000771	out_of_pool
CAS1_CENTRAL_NERVOUS_SYSTEM	ACH-000464	out_of_pool
CCK81_LARGE_INTESTINE	ACH-000963	out_of_pool
DETROIT562_UPPER_AERODIGESTIVE_TRACT	ACH-000207	out_of_pool
EFE184_ENDOMETRIUM	ACH-000435	out_of_pool
EKVX_LUNG	ACH-000706	out_of_pool
HCC1428_BREAST	ACH-000352	out_of_pool
HDQP1_BREAST	ACH-000643	out_of_pool
HUPT3_PANCREAS	ACH-000118	out_of_pool
HUPT4_PANCREAS	ACH-000213	out_of_pool
MDAMB361_BREAST	ACH-000934	out_of_pool
NCIH2110_LUNG	ACH-000929	out_of_pool
NCIH2170_LUNG	ACH-000481	out_of_pool
NCIH650_LUNG	ACH-000945	out_of_pool
OVKATE_OVARY	ACH-000443	out_of_pool
PECAPJ49_UPPER_AERODIGESTIVE_TRACT	ACH-000735	out_of_pool
RERFLCKJ_LUNG	ACH-000482	out_of_pool
SNU81_LARGE_INTESTINE	ACH-000991	out_of_pool
SW1088_CENTRAL_NERVOUS_SYSTEM	ACH-000437	out_of_pool
SW1463_LARGE_INTESTINE	ACH-000470	out_of_pool
BICR18_UPPER_AERODIGESTIVE_TRACT	ACH-000992	out_of_pool
C32_SKIN	ACH-000580	out_of_pool
COLO741_SKIN	ACH-000582	out_of_pool
HCC38_BREAST	ACH-000276	out_of_pool
HEC108_ENDOMETRIUM	ACH-000990	out_of_pool
HEC251_ENDOMETRIUM	ACH-000996	out_of_pool
HT1197_URINARY_TRACT	ACH-000547	out_of_pool
HT1376_URINARY_TRACT	ACH-000724	out_of_pool
JHH7_LIVER	ACH-000848	out_of_pool
KPNSI9S_AUTONOMIC_GANGLIA	ACH-000446	out_of_pool
MCF7_BREAST	ACH-000019	out_of_pool
MFE319_ENDOMETRIUM	ACH-000988	out_of_pool
NCIH2196_LUNG	ACH-000399	out_of_pool
NCIH2452_PLEURA	ACH-000092	out_of_pool
NCIH446_LUNG	ACH-000800	out_of_pool
NCIH747_LARGE_INTESTINE	ACH-000403	out_of_pool
SKNAS_AUTONOMIC_GANGLIA	ACH-000260	out_of_pool
SNU308_BILIARY_TRACT	ACH-000141	out_of_pool
SNU899_UPPER_AERODIGESTIVE_TRACT	ACH-000692	out_of_pool
SW1116_LARGE_INTESTINE	ACH-000489	out_of_pool
SW1271_LUNG	ACH-000890	out_of_pool
TM31_CENTRAL_NERVOUS_SYSTEM	ACH-000592	out_of_pool
TYKNU_OVARY	ACH-000430	out_of_pool
WM88_SKIN	ACH-000899	out_of_pool
8305C_THYROID	ACH-001306	out_of_pool
ASPC1_PANCREAS	ACH-000222	out_of_pool
BICR16_UPPER_AERODIGESTIVE_TRACT	ACH-000503	out_of_pool
CAKI2_KIDNEY	ACH-000234	out_of_pool
HCC366_LUNG	ACH-000840	out_of_pool
HEC6_ENDOMETRIUM	ACH-000984	out_of_pool
HUH28_BILIARY_TRACT	ACH-000808	out_of_pool
IM95_STOMACH	ACH-000919	out_of_pool
KALS1_CENTRAL_NERVOUS_SYSTEM	ACH-000231	out_of_pool
NCIH2073_LUNG	ACH-000590	out_of_pool
NCIH2228_LUNG	ACH-000447	out_of_pool
OAW28_OVARY	ACH-000116	out_of_pool
ONCODG1_OVARY	ACH-000013	out_of_pool
OVCAR4_OVARY	ACH-000617	out_of_pool
SCC25_UPPER_AERODIGESTIVE_TRACT	ACH-000188	out_of_pool
SKMEL5_SKIN	ACH-000730	out_of_pool
SNU46_UPPER_AERODIGESTIVE_TRACT	ACH-000500	out_of_pool
SU8686_PANCREAS	ACH-000114	out_of_pool
TE10_OESOPHAGUS	ACH-000318	out_of_pool
U118MG_CENTRAL_NERVOUS_SYSTEM	ACH-000040	out_of_pool
BICR31_UPPER_AERODIGESTIVE_TRACT	ACH-000228	1, 5, 10, out_of_pool
BICR6_UPPER_AERODIGESTIVE_TRACT	ACH-000415	1, 5, 10, out_of_pool
BT474_BREAST	ACH-000927	1, 5, 10, out_of_pool
BT549_BREAST	ACH-000288	1, 5, 10, out_of_pool
CCFSTTG1_CENTRAL_NERVOUS_SYSTEM	ACH-000329	1, 5, 10, out_of_pool
DKMG_CENTRAL_NERVOUS_SYSTEM	ACH-000244	1, 5, 10, out_of_pool
IALM_LUNG	ACH-000672	1, 5, 10, out_of_pool
LS1034_LARGE_INTESTINE	ACH-000252	1, 5, 10, out_of_pool
NCIH226_LUNG	ACH-000367	1, 5, 10, out_of_pool
RCM1_LARGE_INTESTINE	ACH-000565	1, 5, 10, out_of_pool
RERFLCAD1_LUNG	ACH-000791	1, 5, 10, out_of_pool
SH10TC_STOMACH	ACH-000764	1, 5, 10, out_of_pool
SKMEL2_SKIN	ACH-001190	1, 5, 10, out_of_pool
SKMEL3_SKIN	ACH-000423	1, 5, 10, out_of_pool
SNU1079_BILIARY_TRACT	ACH-000209	1, 5, 10, out_of_pool
SQ1_LUNG	ACH-000553	1, 5, 10, out_of_pool
UMUC1_URINARY_TRACT	ACH-000834	1, 5, 10, out_of_pool
253JBV_URINARY_TRACT	ACH-000026	10, out_of_pool
5637_URINARY_TRACT	ACH-000905	10, out_of_pool
639V_URINARY_TRACT	ACH-000973	10, out_of_pool
647V_URINARY_TRACT	ACH-000896	2, out_of_pool
8MGBA_CENTRAL_NERVOUS_SYSTEM	ACH-000137	out_of_pool
A101D_SKIN	ACH-000008	out_of_pool
A172_CENTRAL_NERVOUS_SYSTEM	ACH-000558	out_of_pool
A549_LUNG	ACH-000681	10, out_of_pool
A673_BONE	ACH-000052	out_of_pool
A704_KIDNEY	ACH-000429	out_of_pool
ACHN_KIDNEY	ACH-000046	out_of_pool
AN3CA_ENDOMETRIUM	ACH-000940	out_of_pool
BC3C_URINARY_TRACT	ACH-000593	out_of_pool
BFTC905_URINARY_TRACT	ACH-000802	out_of_pool
BHT101_THYROID	ACH-000191	out_of_pool
BXPC3_PANCREAS	ACH-000535	10, out_of_pool
CADOES1_BONE	ACH-000210	out_of_pool
CAKI1_KIDNEY	ACH-000433	out_of_pool
CAL12T_LUNG	ACH-000826	2, out_of_pool
CAL27_UPPER_AERODIGESTIVE_TRACT	ACH-000832	out_of_pool
CAL29_URINARY_TRACT	ACH-000142	10, out_of_pool
CAL51_BREAST	ACH-000856	out_of_pool
CAL54_KIDNEY	ACH-000457	2, out_of_pool
CAL78_BONE	ACH-000516	out_of_pool
CALU1_LUNG	ACH-000511	10, out_of_pool
CAPAN2_PANCREAS	ACH-000107	out_of_pool
CFPAC1_PANCREAS	ACH-000138	out_of_pool
COLO679_SKIN	ACH-000805	out_of_pool
COLO783_SKIN	ACH-000812	out_of_pool
COLO800_SKIN	ACH-000401	out_of_pool
CORL105_LUNG	ACH-000161	out_of_pool
CORL23_LUNG	ACH-000662	10, out_of_pool
COV362_OVARY	ACH-000278	out_of_pool
DBTRG05MG_CENTRAL_NERVOUS_SYSTEM	ACH-000863	out_of_pool
DU145_PROSTATE	ACH-000979	out_of_pool
ECGI10_OESOPHAGUS	ACH-000305	out_of_pool
EFO21_OVARY	ACH-000308	out_of_pool
EN_ENDOMETRIUM	ACH-000978	out_of_pool
ES2_OVARY	ACH-000906	2, out_of_pool
ESS1_ENDOMETRIUM	ACH-000913	out_of_pool
EWS502_BONE	ACH-000279	out_of_pool
FADU_UPPER_AERODIGESTIVE_TRACT	ACH-000846	out_of_pool
G292CLONEA141B1_BONE	ACH-000082	out_of_pool
G361_SKIN	ACH-000572	2, out_of_pool
G402_SOFT_TISSUE	ACH-000375	out_of_pool
GAMG_CENTRAL_NERVOUS_SYSTEM	ACH-000098	10, out_of_pool
GB1_CENTRAL_NERVOUS_SYSTEM	ACH-000738	10, out_of_pool
GCT_SOFT_TISSUE	ACH-000835	out_of_pool
GI1_CENTRAL_NERVOUS_SYSTEM	ACH-000756	10, out_of_pool
GMS10_CENTRAL_NERVOUS_SYSTEM	ACH-000102	out_of_pool
H4_CENTRAL_NERVOUS_SYSTEM	ACH-000389	10, out_of_pool
HARA_LUNG	ACH-000843	out_of_pool
HCC1359_LUNG	ACH-000901	out_of_pool
HCC1438_LUNG	ACH-000891	out_of_pool
HCC15_LUNG	ACH-000878	out_of_pool
HCC1588_LUNG	ACH-001078	out_of_pool
HCC1806_BREAST	ACH-000624	10, out_of_pool
HCC1937_BREAST	ACH-000223	out_of_pool
HCC4006_LUNG	ACH-000066	out_of_pool
HCC44_LUNG	ACH-000667	out_of_pool
HCC78_LUNG	ACH-000562	out_of_pool
HCC827_LUNG	ACH-000012	10, out_of_pool
HCC95_LUNG	ACH-000454	out_of_pool
HCT116_LARGE_INTESTINE	ACH-000971	10, out_of_pool
HCT15_LARGE_INTESTINE	ACH-000997	10, out_of_pool
HEC265_ENDOMETRIUM	ACH-000946	out_of_pool
HEYA8_OVARY	ACH-000542	2, out_of_pool
HGC27_STOMACH	ACH-000847	2, out_of_pool
HLF_LIVER	ACH-000393	2, out_of_pool
HPAC_PANCREAS	ACH-000270	10, out_of_pool
HS618T_FIBROBLAST	ACH-000539	out_of_pool
HS944T_SKIN	ACH-000632	out_of_pool
HSC2_UPPER_AERODIGESTIVE_TRACT	ACH-000472	out_of_pool
HSC3_UPPER_AERODIGESTIVE_TRACT	ACH-000778	out_of_pool
HT144_SKIN	ACH-000322	out_of_pool
HT29_LARGE_INTESTINE	ACH-000552	10, out_of_pool
HUH7_LIVER	ACH-000480	out_of_pool
IPC298_SKIN	ACH-000915	out_of_pool
ISHIKAWAHERAKLIO02ER_ENDOMETRIUM	ACH-000961	2, out_of_pool
JHH1_LIVER	ACH-000620	out_of_pool
JHH4_LIVER	ACH-000476	out_of_pool
JHUEM2_ENDOMETRIUM	ACH-000909	out_of_pool
JIMT1_BREAST	ACH-000711	out_of_pool
JMSU1_URINARY_TRACT	ACH-000753	out_of_pool
K029AX_SKIN	ACH-000404	out_of_pool
KELLY_AUTONOMIC_GANGLIA	ACH-000259	out_of_pool
KMBC2_URINARY_TRACT	ACH-000862	10, out_of_pool
KMRC1_KIDNEY	ACH-000684	out_of_pool
KMRC20_KIDNEY	ACH-000250	out_of_pool
KNS62_LUNG	ACH-000858	out_of_pool
KP2_PANCREAS	ACH-000281	10, out_of_pool
KP3_PANCREAS	ACH-000108	out_of_pool
KP4_PANCREAS	ACH-000265	2, out_of_pool
KU1919_URINARY_TRACT	ACH-000486	10, out_of_pool
KURAMOCHI_OVARY	ACH-000524	out_of_pool
KYSE140_OESOPHAGUS	ACH-000823	out_of_pool
KYSE150_OESOPHAGUS	ACH-000855	out_of_pool
KYSE180_OESOPHAGUS	ACH-000693	out_of_pool
KYSE30_OESOPHAGUS	ACH-000777	out_of_pool
KYSE410_OESOPHAGUS	ACH-000809	out_of_pool
KYSE510_OESOPHAGUS	ACH-000824	10, out_of_pool
KYSE70_OESOPHAGUS	ACH-000784	2, out_of_pool
L33_PANCREAS	ACH-000685	2, out_of_pool
LCLC103H_LUNG	ACH-000627	out_of_pool
LN18_CENTRAL_NERVOUS_SYSTEM	ACH-000819	out_of_pool
LOUNH91_LUNG	ACH-000176	out_of_pool
LOXIMVI_SKIN	ACH-000750	10, out_of_pool
LS411N_LARGE_INTESTINE	ACH-000985	out_of_pool
LU99_LUNG	ACH-000444	10, out_of_pool
LXF289_LUNG	ACH-000787	out_of_pool
MCAS_OVARY	ACH-000796	10, out_of_pool
MDAMB175VII_BREAST	ACH-000759	out_of_pool
MDAMB231_BREAST	ACH-000768	out_of_pool
MELHO_SKIN	ACH-000450	out_of_pool
MELJUSO_SKIN	ACH-000881	out_of_pool
MESSA_SOFT_TISSUE	ACH-000449	10, out_of_pool
MEWO_SKIN	ACH-000987	out_of_pool
MFE296_ENDOMETRIUM	ACH-000879	out_of_pool
MG63_BONE	ACH-000359	out_of_pool
MHHES1_BONE	ACH-000391	out_of_pool
MKN1_STOMACH	ACH-000351	out_of_pool
MKN74_STOMACH	ACH-000758	out_of_pool
MON_SOFT_TISSUE	ACH-001128	out_of_pool
MPP89_PLEURA	ACH-000319	out_of_pool
NB1_AUTONOMIC_GANGLIA	ACH-000804	out_of_pool
NCIH1339_LUNG	ACH-000921	10, out_of_pool
NCIH1437_LUNG	ACH-000589	10, out_of_pool
NCIH1623_LUNG	ACH-000744	out_of_pool
NCIH1648_LUNG	ACH-000766	10, out_of_pool
NCIH1651_LUNG	ACH-000893	out_of_pool
NCIH1838_LUNG	ACH-000733	out_of_pool
NCIH1975_LUNG	ACH-000587	10, out_of_pool
NCIH2009_LUNG	ACH-000886	10, out_of_pool
NCIH2023_LUNG	ACH-000781	out_of_pool
NCIH2030_LUNG	ACH-000521	out_of_pool
NCIH2052_PLEURA	ACH-000153	out_of_pool
NCIH2122_LUNG	ACH-000311	out_of_pool
NCIH2172_LUNG	ACH-000924	out_of_pool
NCIH520_LUNG	ACH-000395	out_of_pool
NCIH596_LUNG	ACH-000628	out_of_pool
NCIH661_LUNG	ACH-000853	out_of_pool
NCIN87_STOMACH	ACH-000427	10, out_of_pool
NUGC4_STOMACH	ACH-000674	out_of_pool
OC314_OVARY	ACH-000962	out_of_pool
OE19_OESOPHAGUS	ACH-000679	out_of_pool
OE21_OESOPHAGUS	ACH-000544	out_of_pool
OE33_OESOPHAGUS	ACH-000383	out_of_pool
ONS76_CENTRAL_NERVOUS_SYSTEM	ACH-000776	10, out_of_pool
OV56_OVARY	ACH-000091	out_of_pool
OV7_OVARY	ACH-000688	out_of_pool
OVCAR8_OVARY	ACH-000696	out_of_pool
OVISE_OVARY	ACH-000527	10, out_of_pool
PANC0327_PANCREAS	ACH-000139	out_of_pool
PANC0813_PANCREAS	ACH-000417	out_of_pool
PANC1005_PANCREAS	ACH-000060	out_of_pool
PATU8902_PANCREAS	ACH-000599	out_of_pool
PC14_LUNG	ACH-000030	out_of_pool
PECAPJ15_UPPER_AERODIGESTIVE_TRACT	ACH-000619	out_of_pool
PECAPJ41CLONED2_UPPER_AERODIGESTIVE_TRACT	ACH-000732	out_of_pool
PK1_PANCREAS	ACH-000307	out_of_pool
PLCPRF5_LIVER	ACH-001318	out_of_pool
PSN1_PANCREAS	ACH-000320	out_of_pool
RERFLCAD2_LUNG	ACH-000774	10, out_of_pool
RERFLCMS_LUNG	ACH-000062	out_of_pool
RKN_SOFT_TISSUE	ACH-000505	out_of_pool
RKO_LARGE_INTESTINE	ACH-000943	2, out_of_pool
RL952_ENDOMETRIUM	ACH-000965	out_of_pool
RMGI_OVARY	ACH-000719	out_of_pool
RMUGS_OVARY	ACH-000701	10, out_of_pool
RT112_URINARY_TRACT	ACH-000473	out_of_pool
SCABER_URINARY_TRACT	ACH-000839	out_of_pool
SF126_CENTRAL_NERVOUS_SYSTEM	ACH-000609	out_of_pool
SF295_CENTRAL_NERVOUS_SYSTEM	ACH-000376	2, out_of_pool
SF539_CENTRAL_NERVOUS_SYSTEM	ACH-000273	out_of_pool
SH4_SKIN	ACH-000441	out_of_pool
SKHEP1_LIVER	ACH-000361	out_of_pool
SKLU1_LUNG	ACH-000309	out_of_pool
SKNBE2_AUTONOMIC_GANGLIA	ACH-000312	out_of_pool
SKNEP1_BONE	ACH-001192	out_of_pool
SKOV3_OVARY	ACH-000811	out_of_pool
SNGM_ENDOMETRIUM	ACH-000974	out_of_pool
SNU1066_UPPER_AERODIGESTIVE_TRACT	ACH-000682	out_of_pool
SNU213_PANCREAS	ACH-000266	out_of_pool
SNU398_LIVER	ACH-000221	out_of_pool
SNU407_LARGE_INTESTINE	ACH-000955	out_of_pool
SNU466_CENTRAL_NERVOUS_SYSTEM	ACH-000289	out_of_pool
SNU601_STOMACH	ACH-000736	out_of_pool
SNU668_STOMACH	ACH-000344	out_of_pool
SNU719_STOMACH	ACH-000898	out_of_pool
SNU761_LIVER	ACH-000537	10, out_of_pool
SNU840_OVARY	ACH-000280	10, out_of_pool
SNU869_BILIARY_TRACT	ACH-000182	out_of_pool
SNU886_LIVER	ACH-000316	out_of_pool
SNUC2A_LARGE_INTESTINE	ACH-000967	10, out_of_pool
SNUC5_LARGE_INTESTINE	ACH-000970	out_of_pool
SUIT2_PANCREAS	ACH-000652	10, out_of_pool
SW1353_BONE	ACH-000418	out_of_pool
SW1573_LUNG	ACH-000677	out_of_pool
SW1710_URINARY_TRACT	ACH-000566	out_of_pool
SW780_URINARY_TRACT	ACH-000384	out_of_pool
SW837_LARGE_INTESTINE	ACH-000421	out_of_pool
SW948_LARGE_INTESTINE	ACH-000680	10, out_of_pool
T24_URINARY_TRACT	ACH-000018	2, out_of_pool
T3M10_LUNG	ACH-000813	out_of_pool
T98G_CENTRAL_NERVOUS_SYSTEM	ACH-000571	out_of_pool
TCCPAN2_PANCREAS	ACH-000502	10, out_of_pool
TE4_OESOPHAGUS	ACH-000917	out_of_pool
TE5_OESOPHAGUS	ACH-000408	out_of_pool
TE8_OESOPHAGUS	ACH-000452	10, out_of_pool
TM87_SOFT_TISSUE	ACH-000172	out_of_pool
TT_OESOPHAGUS	ACH-000561	out_of_pool
TT_THYROID	ACH-001321	out_of_pool
TT2609C02_THYROID	ACH-000716	out_of_pool
U251MG_CENTRAL_NERVOUS_SYSTEM	ACH-000232	out_of_pool
U2OS_BONE	ACH-000364	out_of_pool
UACC62_SKIN	ACH-000425	out_of_pool
UBLC1_URINARY_TRACT	ACH-000741	out_of_pool
UO31_KIDNEY	ACH-000428	2, out_of_pool
VMRCRCW_KIDNEY	ACH-000484	out_of_pool
WM1799_SKIN	ACH-000661	10, out_of_pool
WM2664_SKIN	ACH-001239	10, out_of_pool
WM793_SKIN	ACH-000827	out_of_pool
WM983B_SKIN	ACH-000765	out_of_pool
YAPC_PANCREAS	ACH-000332	out_of_pool
YD10B_UPPER_AERODIGESTIVE_TRACT	ACH-000723	2, out_of_pool
YD15_SALIVARY_GLAND	ACH-000836	2, out_of_pool
YD8_UPPER_AERODIGESTIVE_TRACT	ACH-000630	out_of_pool
YH13_CENTRAL_NERVOUS_SYSTEM	ACH-000469	out_of_pool
YKG1_CENTRAL_NERVOUS_SYSTEM	ACH-000570	out_of_pool
COLO699_LUNG	ACH-001041	10
COLO829_SKIN	ACH-000644	10
CW2_LARGE_INTESTINE	ACH-000998	10
FTC238_THYROID	ACH-000897	10
HEC1A_ENDOMETRIUM	ACH-000954	10
HS294T_SKIN	ACH-000014	10
NIHOVCAR3_OVARY	ACH-000001	10
NMCG1_CENTRAL_NERVOUS_SYSTEM	ACH-000200	10
PATU8988T_PANCREAS	ACH-000023	10
S117_THYROID	ACH-000037	10
SKNFI_AUTONOMIC_GANGLIA	ACH-000341	10
SKNSH_AUTONOMIC_GANGLIA	ACH-000149	10
SNU8_OVARY	ACH-000460	10
T3M4_PANCREAS	ACH-000085	10
