# Supplementary material for: Multiplexed single-cell transcriptional response profiling to define cancer vulnerabilities and therapeutic mechanism of action
Source: Nat Commun. 2020 Aug 27;11:4296. doi: 10.1038/s41467-020-17440-w (PMC7453022; doi:10.1038/s41467-020-17440-w)
Supplement: Supplementary file 5 — Supplementary Dataset 2 [file 41467_2020_17440_MOESM5_ESM.xlsx]

## Sheet: Supplementary Data 2
Experiment number	Perturbation	Timepoint (hours post treatment)	number of cell lines input	number of cell barcodes	number of single cells	10x chemistry	cellranger version	superloaded?
1	Untreated	6	24	2607	2417	Single Cell 3 v2	2.0.2	FALSE
1	DMSO	6	24	2056	1886	Single Cell 3 v2	2.0.2	FALSE
1	DMSO	24	24	2831	2623	Single Cell 3 v2	2.0.2	FALSE
1	Bortezomib	6	24	2855	2601	Single Cell 3 v2	2.0.2	FALSE
1	Bortezomib	24	24	2295	1953	Single Cell 3 v2	2.0.2	FALSE
1	Idasanutlin	6	24	2893	2634	Single Cell 3 v2	2.0.2	FALSE
1	Idasanutlin	24	24	3097	2808	Single Cell 3 v2	2.0.2	FALSE
1	Trametinib	6	24	2789	2560	Single Cell 3 v2	2.0.2	FALSE
1	Trametinib	24	24	3077	2825	Single Cell 3 v2	2.0.2	FALSE
2	sgLACZ	72, 96	50	7567	6497	Single Cell 3 v2	2.0.2	TRUE
2	sgOR2J2	72, 96	50	7250	6355	Single Cell 3 v2	2.0.2	TRUE
2	sgGPX4-1	72, 96	50	6517	5700	Single Cell 3 v2	2.0.2	TRUE
2	sgGPX4-2	72, 96	50	6831	5964	Single Cell 3 v2	2.0.2	TRUE
3	DMSO	6	99	9557	8398	Single Cell 3 v2	2.1.1	TRUE
3	DMSO	24	99	6887	6075	Single Cell 3 v2	2.1.1	TRUE
3	BRD3379	6	99	10315	8904	Single Cell 3 v2	2.1.1	TRUE
3	BRD3379	24	99	10891	9229	Single Cell 3 v2	2.1.1	TRUE
3	Dabrafenib	24	99	12814	10867	Single Cell 3 v2	2.1.1	TRUE
3	Navitoclax	24	99	9623	8432	Single Cell 3 v2	2.1.1	TRUE
3	Trametinib	24	99	12239	10657	Single Cell 3 v2	2.1.1	TRUE
10	DMSO	24	98	5205	4452	Single Cell 3 v3	3.0.2	TRUE
10	Everolimus	24	98	3825	3176	Single Cell 3 v3	3.0.2	TRUE
10	Afatinib	24	98	3807	3147	Single Cell 3 v3	3.0.2	TRUE
10	Taselisib	24	98	3098	2565	Single Cell 3 v3	3.0.2	TRUE
10	AZD5591	24	98	7098	6074	Single Cell 3 v3	3.0.2	TRUE
10	JQ1	24	98	5591	4658	Single Cell 3 v3	3.0.2	TRUE
10	Gemcitabine	24	98	2093	1576	Single Cell 3 v3	3.0.2	TRUE
10	Trametinib	24	98	3167	2619	Single Cell 3 v3	3.0.2	TRUE
10	Prexasertib	24	98	3972	3171	Single Cell 3 v3	3.0.2	TRUE
5	Trametinib/DMSO	3, 6, 12, 24, 48	24	20028	14341	Single Cell 3 v3	3.0.2	TRUE
