# Supplementary material for: Multiplexed single-cell transcriptional response profiling to define cancer vulnerabilities and therapeutic mechanism of action
Source: Nat Commun. 2020 Aug 27;11:4296. doi: 10.1038/s41467-020-17440-w (PMC7453022; doi:10.1038/s41467-020-17440-w)
Supplement: Supplementary file 6 — Supplementary Dataset 3 [file 41467_2020_17440_MOESM6_ESM.xlsx]

## Sheet: Supplementary Data 3
Drug	Concentration (uM)	Timepoint(s) Assayed (Hrs.)	Source
Idasanutlin	2.5	6, 24	Med Chem Express
Bortezomib	2.5	6, 24	EMD Millipore
Navitoclax	5	24	Selleck Chemicals
BRD-3379	10	6, 24	Custom synthesis
Dabrafenib	0.1	24	Selleck Chemicals
Everolimus	10	24	Sigma-Aldrich
Afatinib	0.5	24	Selleck Chemicals
Prexasertib	1	24	Selleck Chemicals
Taselisib	1	24	Selleck Chemicals
AZD5991	2	24	ChemieTek
JQ1	2.5	24	Med Chem Express
Gemcitabine	0.1	24	Selleck Chemicals
Trametinib	0.1	3, 6, 9, 12, 24, 48	Selleck Chemicals
